# Supplementary material for: Absorption and Biotransformation of Selenomethionine and Selenomethionine-Oxide by Wheat Seedlings (Triticum aestivum L.)
Source: Plants (Basel). 2024 Jan 27;13(3):380. doi: 10.3390/plants13030380 (PMC10857051; doi:10.3390/plants13030380)
Supplement: Supplementary file 1 [file plants-13-00380-s001.zip]

Archive with 1 entries (1 files):
- plants-2783807-supplementary.pdf
